# Supplementary material for: CC-PROMISE effectively integrates two forms of molecular data with multiple biologically related endpoints
Source: BMC Bioinformatics. 2016 Oct 6;17(Suppl 13):382. doi: 10.1186/s12859-016-1217-0 (PMC5073973; doi:10.1186/s12859-016-1217-0)
Supplement: Additional file 3 — Each row of this table provides power estimates for each method in one simulated setting. The columns labeled setting, n, beta.y, beta.x, and beta.m provide the setting index number, the sample size n, and the values of the parameters β y, β x, and β m, respectively. (XLSX 41 kb) [file 12859_2016_1217_MOESM3_ESM.xlsx]

## Sheet: sim-power-a0.01
setting	n	beta.y	beta.x	beta.m	CCPR	UMPR	UXPR	AMPR	AXPR	UOV	AOV
1	25	0	0	0	0.018	0.098	0.021	0.007	0.015	0.001	0
2	50	0	0	0	0.012	0.094	0.022	0.003	0.012	0.002	0
3	100	0	0	0	0.009	0.101	0.021	0.016	0.013	0.001	0
4	500	0	0	0	0.017	0.085	0.019	0.011	0.008	0.001	0.001
5	25	0	0	0.3	0.018	0.092	0.021	0.008	0.015	0.001	0
6	50	0	0	0.3	0.012	0.091	0.022	0.008	0.012	0.003	0
7	100	0	0	0.3	0.009	0.1	0.021	0.02	0.013	0.001	0
8	500	0	0	0.3	0.017	0.077	0.019	0.007	0.008	0.001	0
9	25	0	0	-0.3	0.018	0.086	0.021	0.007	0.015	0.002	0
10	50	0	0	-0.3	0.012	0.087	0.022	0.01	0.012	0.001	0
11	100	0	0	-0.3	0.009	0.099	0.021	0.014	0.013	0.003	0
12	500	0	0	-0.3	0.017	0.089	0.019	0.009	0.008	0.002	0.001
13	25	0	0	0.5	0.018	0.091	0.021	0.012	0.015	0.001	0
14	50	0	0	0.5	0.012	0.083	0.022	0.009	0.012	0.001	0
15	100	0	0	0.5	0.009	0.107	0.021	0.01	0.013	0.002	0
16	500	0	0	0.5	0.017	0.077	0.019	0.008	0.008	0.001	0
17	25	0	0	-0.5	0.018	0.084	0.021	0.008	0.015	0.003	0
18	50	0	0	-0.5	0.012	0.079	0.022	0.011	0.012	0	0
19	100	0	0	-0.5	0.009	0.088	0.021	0.015	0.013	0.003	0
20	500	0	0	-0.5	0.017	0.09	0.019	0.009	0.008	0.002	0
21	25	0	0.3	0	0.01	0.098	0.021	0.007	0.015	0.001	0
22	50	0	0.3	0	0.013	0.094	0.022	0.003	0.012	0.002	0
23	100	0	0.3	0	0.005	0.101	0.021	0.016	0.013	0.001	0
24	500	0	0.3	0	0.011	0.085	0.019	0.011	0.008	0.001	0.001
25	25	0	-0.3	0	0.011	0.088	0.018	0.013	0.01	0.001	0
26	50	0	-0.3	0	0.013	0.11	0.019	0.018	0.01	0.004	0.001
27	100	0	-0.3	0	0.011	0.116	0.021	0.014	0.013	0.002	0.001
28	500	0	-0.3	0	0.008	0.1	0.024	0.01	0.008	0.004	0
29	25	0	0.3	0.3	0.011	0.092	0.021	0.008	0.015	0.001	0
30	50	0	0.3	0.3	0.014	0.091	0.022	0.008	0.012	0.003	0
31	100	0	0.3	0.3	0.007	0.1	0.021	0.02	0.013	0.001	0
32	500	0	0.3	0.3	0.011	0.077	0.019	0.007	0.008	0.001	0
33	25	0	0.3	-0.3	0.013	0.086	0.021	0.007	0.015	0.002	0
34	50	0	0.3	-0.3	0.013	0.087	0.022	0.01	0.012	0.001	0
35	100	0	0.3	-0.3	0.004	0.099	0.021	0.014	0.013	0.003	0
36	500	0	0.3	-0.3	0.014	0.089	0.019	0.009	0.008	0.002	0.001
37	25	0	-0.3	0.3	0.01	0.087	0.018	0.012	0.01	0.003	0
38	50	0	-0.3	0.3	0.013	0.102	0.019	0.017	0.01	0.002	0.001
39	100	0	-0.3	0.3	0.012	0.12	0.021	0.017	0.013	0.003	0.001
40	500	0	-0.3	0.3	0.013	0.092	0.024	0.008	0.008	0.003	0
41	25	0	-0.3	-0.3	0.011	0.101	0.018	0.015	0.01	0.004	0
42	50	0	-0.3	-0.3	0.012	0.105	0.019	0.009	0.01	0.005	0
43	100	0	-0.3	-0.3	0.01	0.11	0.021	0.01	0.013	0.002	0.001
44	500	0	-0.3	-0.3	0.008	0.091	0.024	0.006	0.008	0.003	0
45	25	0	0.3	0.5	0.011	0.091	0.021	0.012	0.015	0.001	0
46	50	0	0.3	0.5	0.016	0.083	0.022	0.009	0.012	0.001	0
47	100	0	0.3	0.5	0.01	0.107	0.021	0.01	0.013	0.002	0
48	500	0	0.3	0.5	0.011	0.077	0.019	0.008	0.008	0.001	0
49	25	0	0.3	-0.5	0.016	0.084	0.021	0.008	0.015	0.003	0
50	50	0	0.3	-0.5	0.01	0.079	0.022	0.011	0.012	0	0
51	100	0	0.3	-0.5	0.005	0.088	0.021	0.015	0.013	0.003	0
52	500	0	0.3	-0.5	0.014	0.09	0.019	0.009	0.008	0.002	0
53	25	0	-0.3	0.5	0.009	0.082	0.018	0.012	0.01	0.002	0
54	50	0	-0.3	0.5	0.012	0.094	0.019	0.013	0.01	0.001	0
55	100	0	-0.3	0.5	0.01	0.101	0.021	0.019	0.013	0.004	0
56	500	0	-0.3	0.5	0.012	0.087	0.024	0.009	0.008	0.003	0
57	25	0	-0.3	-0.5	0.01	0.103	0.018	0.01	0.01	0.004	0
58	50	0	-0.3	-0.5	0.011	0.1	0.019	0.01	0.01	0.003	0
59	100	0	-0.3	-0.5	0.011	0.105	0.021	0.012	0.013	0.002	0.001
60	500	0	-0.3	-0.5	0.008	0.085	0.024	0.01	0.008	0.004	0
61	25	0	0.5	0	0.011	0.098	0.021	0.007	0.015	0.001	0
62	50	0	0.5	0	0.01	0.094	0.022	0.003	0.012	0.002	0
63	100	0	0.5	0	0.003	0.101	0.021	0.016	0.013	0.001	0
64	500	0	0.5	0	0.009	0.085	0.019	0.011	0.008	0.001	0.001
65	25	0	-0.5	0	0.01	0.088	0.018	0.013	0.01	0.001	0
66	50	0	-0.5	0	0.014	0.11	0.019	0.018	0.01	0.004	0.001
67	100	0	-0.5	0	0.013	0.116	0.021	0.014	0.013	0.002	0.001
68	500	0	-0.5	0	0.009	0.1	0.024	0.01	0.008	0.004	0
69	25	0	0.5	0.3	0.007	0.092	0.021	0.008	0.015	0.001	0
70	50	0	0.5	0.3	0.012	0.091	0.022	0.008	0.012	0.003	0
71	100	0	0.5	0.3	0.007	0.1	0.021	0.02	0.013	0.001	0
72	500	0	0.5	0.3	0.01	0.077	0.019	0.007	0.008	0.001	0
73	25	0	0.5	-0.3	0.012	0.086	0.021	0.007	0.015	0.002	0
74	50	0	0.5	-0.3	0.01	0.087	0.022	0.01	0.012	0.001	0
75	100	0	0.5	-0.3	0.006	0.099	0.021	0.014	0.013	0.003	0
76	500	0	0.5	-0.3	0.014	0.089	0.019	0.009	0.008	0.002	0.001
77	25	0	-0.5	0.3	0.007	0.087	0.018	0.012	0.01	0.003	0
78	50	0	-0.5	0.3	0.009	0.102	0.019	0.017	0.01	0.002	0.001
79	100	0	-0.5	0.3	0.012	0.12	0.021	0.017	0.013	0.003	0.001
80	500	0	-0.5	0.3	0.012	0.092	0.024	0.008	0.008	0.003	0
81	25	0	-0.5	-0.3	0.011	0.101	0.018	0.015	0.01	0.004	0
82	50	0	-0.5	-0.3	0.008	0.105	0.019	0.009	0.01	0.005	0
83	100	0	-0.5	-0.3	0.011	0.11	0.021	0.01	0.013	0.002	0.001
84	500	0	-0.5	-0.3	0.006	0.091	0.024	0.006	0.008	0.003	0
85	25	0	0.5	0.5	0.007	0.091	0.021	0.012	0.015	0.001	0
86	50	0	0.5	0.5	0.012	0.083	0.022	0.009	0.012	0.001	0
87	100	0	0.5	0.5	0.009	0.107	0.021	0.01	0.013	0.002	0
88	500	0	0.5	0.5	0.008	0.077	0.019	0.008	0.008	0.001	0
89	25	0	0.5	-0.5	0.012	0.084	0.021	0.008	0.015	0.003	0
90	50	0	0.5	-0.5	0.012	0.079	0.022	0.011	0.012	0	0
91	100	0	0.5	-0.5	0.007	0.088	0.021	0.015	0.013	0.003	0
92	500	0	0.5	-0.5	0.015	0.09	0.019	0.009	0.008	0.002	0
93	25	0	-0.5	0.5	0.008	0.082	0.018	0.012	0.01	0.002	0
94	50	0	-0.5	0.5	0.006	0.094	0.019	0.013	0.01	0.001	0
95	100	0	-0.5	0.5	0.011	0.101	0.021	0.019	0.013	0.004	0
96	500	0	-0.5	0.5	0.012	0.087	0.024	0.009	0.008	0.003	0
97	25	0	-0.5	-0.5	0.013	0.103	0.018	0.01	0.01	0.004	0
98	50	0	-0.5	-0.5	0.011	0.1	0.019	0.01	0.01	0.003	0
99	100	0	-0.5	-0.5	0.01	0.105	0.021	0.012	0.013	0.002	0.001
100	500	0	-0.5	-0.5	0.008	0.085	0.024	0.01	0.008	0.004	0
101	25	0.3	0	0	0.027	0.087	0.025	0.007	0.014	0.002	0
102	50	0.3	0	0	0.091	0.091	0.025	0.009	0.012	0.003	0
103	100	0.3	0	0	0.173	0.093	0.023	0.013	0.008	0.002	0.001
104	500	0.3	0	0	0.601	0.083	0.02	0.006	0.011	0.002	0
105	25	-0.3	0	0	0.047	0.103	0.023	0.01	0.01	0.003	0
106	50	-0.3	0	0	0.078	0.093	0.02	0.007	0.008	0	0
107	100	-0.3	0	0	0.169	0.1	0.022	0.015	0.012	0.002	0
108	500	-0.3	0	0	0.596	0.08	0.019	0.007	0.011	0.002	0
109	25	0.3	0	0.3	0.027	0.089	0.025	0.006	0.014	0.002	0
110	50	0.3	0	0.3	0.091	0.089	0.025	0.007	0.012	0.004	0
111	100	0.3	0	0.3	0.173	0.104	0.023	0.015	0.008	0.002	0.001
112	500	0.3	0	0.3	0.601	0.094	0.02	0.006	0.011	0.002	0
113	25	0.3	0	-0.3	0.027	0.092	0.025	0.007	0.014	0.005	0
114	50	0.3	0	-0.3	0.091	0.088	0.025	0.01	0.012	0.001	0
115	100	0.3	0	-0.3	0.173	0.091	0.023	0.01	0.008	0.003	0
116	500	0.3	0	-0.3	0.601	0.085	0.02	0.007	0.011	0.003	0
117	25	-0.3	0	0.3	0.047	0.091	0.023	0.011	0.01	0.001	0.001
118	50	-0.3	0	0.3	0.078	0.087	0.02	0.01	0.008	0	0
119	100	-0.3	0	0.3	0.169	0.103	0.022	0.02	0.012	0.002	0
120	500	-0.3	0	0.3	0.596	0.092	0.019	0.007	0.011	0.002	0
121	25	-0.3	0	-0.3	0.047	0.099	0.023	0.01	0.01	0.004	0
122	50	-0.3	0	-0.3	0.078	0.076	0.02	0.008	0.008	0.001	0
123	100	-0.3	0	-0.3	0.169	0.101	0.022	0.015	0.012	0.004	0
124	500	-0.3	0	-0.3	0.596	0.082	0.019	0.009	0.011	0.002	0
125	25	0.3	0	0.5	0.027	0.095	0.025	0.004	0.014	0.003	0
126	50	0.3	0	0.5	0.091	0.092	0.025	0.009	0.012	0.003	0
127	100	0.3	0	0.5	0.173	0.103	0.023	0.013	0.008	0.002	0
128	500	0.3	0	0.5	0.601	0.082	0.02	0.006	0.011	0.002	0
129	25	0.3	0	-0.5	0.027	0.094	0.025	0.012	0.014	0.004	0
130	50	0.3	0	-0.5	0.091	0.086	0.025	0.013	0.012	0.001	0
131	100	0.3	0	-0.5	0.173	0.07	0.023	0.013	0.008	0.003	0
132	500	0.3	0	-0.5	0.601	0.093	0.02	0.008	0.011	0.004	0
133	25	-0.3	0	0.5	0.047	0.091	0.023	0.012	0.01	0.001	0.001
134	50	-0.3	0	0.5	0.078	0.086	0.02	0.009	0.008	0	0
135	100	-0.3	0	0.5	0.169	0.101	0.022	0.012	0.012	0.003	0.001
136	500	-0.3	0	0.5	0.596	0.082	0.019	0.008	0.011	0.002	0
137	25	-0.3	0	-0.5	0.047	0.089	0.023	0.004	0.01	0.003	0
138	50	-0.3	0	-0.5	0.078	0.072	0.02	0.007	0.008	0	0
139	100	-0.3	0	-0.5	0.169	0.091	0.022	0.014	0.012	0.004	0
140	500	-0.3	0	-0.5	0.596	0.079	0.019	0.006	0.011	0.002	0
141	25	0.3	0.3	0	0.038	0.094	0.022	0.009	0.011	0.001	0.001
142	50	0.3	0.3	0	0.109	0.107	0.024	0.013	0.012	0.003	0
143	100	0.3	0.3	0	0.204	0.122	0.023	0.014	0.008	0.003	0
144	500	0.3	0.3	0	0.688	0.237	0.021	0.046	0.01	0.007	0.001
145	25	0.3	-0.3	0	0.049	0.098	0.02	0.014	0.01	0.002	0
146	50	0.3	-0.3	0	0.112	0.115	0.013	0.012	0.006	0.002	0
147	100	0.3	-0.3	0	0.197	0.162	0.024	0.023	0.007	0.004	0
148	500	0.3	-0.3	0	0.692	0.276	0.021	0.059	0.011	0.006	0.002
149	25	-0.3	0.3	0	0.053	0.106	0.022	0.01	0.011	0.002	0
150	50	-0.3	0.3	0	0.096	0.104	0.024	0.008	0.008	0.002	0
151	100	-0.3	0.3	0	0.191	0.112	0.025	0.02	0.012	0.001	0
152	500	-0.3	0.3	0	0.687	0.248	0.02	0.045	0.01	0.006	0
153	25	-0.3	-0.3	0	0.038	0.101	0.018	0.015	0.013	0	0
154	50	-0.3	-0.3	0	0.085	0.114	0.019	0.023	0.007	0.004	0
155	100	-0.3	-0.3	0	0.23	0.132	0.022	0.018	0.013	0.004	0.001
156	500	-0.3	-0.3	0	0.702	0.237	0.017	0.05	0.011	0.003	0
157	25	0.3	0.3	0.3	0.042	0.093	0.023	0.009	0.011	0.002	0.001
158	50	0.3	0.3	0.3	0.14	0.119	0.02	0.014	0.011	0.003	0
159	100	0.3	0.3	0.3	0.304	0.149	0.021	0.026	0.007	0.002	0
160	500	0.3	0.3	0.3	0.945	0.354	0.021	0.107	0.01	0.008	0.001
161	25	0.3	0.3	-0.3	0.034	0.086	0.023	0.009	0.011	0.006	0
162	50	0.3	0.3	-0.3	0.086	0.09	0.023	0.013	0.012	0.001	0
163	100	0.3	0.3	-0.3	0.126	0.096	0.022	0.013	0.007	0.002	0
164	500	0.3	0.3	-0.3	0.286	0.152	0.021	0.024	0.009	0.004	0.001
165	25	0.3	-0.3	0.3	0.039	0.086	0.019	0.01	0.012	0.002	0
166	50	0.3	-0.3	0.3	0.09	0.103	0.014	0.012	0.006	0.001	0
167	100	0.3	-0.3	0.3	0.137	0.12	0.022	0.016	0.008	0.003	0
168	500	0.3	-0.3	0.3	0.299	0.181	0.021	0.03	0.011	0.004	0
169	25	0.3	-0.3	-0.3	0.058	0.101	0.02	0.012	0.01	0	0
170	50	0.3	-0.3	-0.3	0.144	0.111	0.015	0.016	0.006	0.003	0
171	100	0.3	-0.3	-0.3	0.278	0.177	0.024	0.025	0.007	0.002	0
172	500	0.3	-0.3	-0.3	0.951	0.412	0.022	0.107	0.01	0.009	0.001
173	25	-0.3	0.3	0.3	0.053	0.107	0.022	0.012	0.011	0.001	0.001
174	50	-0.3	0.3	0.3	0.111	0.102	0.022	0.012	0.009	0.002	0
175	100	-0.3	0.3	0.3	0.285	0.131	0.025	0.024	0.013	0.002	0
176	500	-0.3	0.3	0.3	0.943	0.369	0.022	0.107	0.01	0.01	0
177	25	-0.3	0.3	-0.3	0.048	0.107	0.023	0.008	0.012	0.004	0
178	50	-0.3	0.3	-0.3	0.073	0.084	0.023	0.01	0.01	0.002	0
179	100	-0.3	0.3	-0.3	0.125	0.106	0.024	0.018	0.013	0.003	0
180	500	-0.3	0.3	-0.3	0.268	0.145	0.02	0.026	0.01	0.003	0
181	25	-0.3	-0.3	0.3	0.032	0.094	0.019	0.013	0.01	0	0
182	50	-0.3	-0.3	0.3	0.069	0.111	0.02	0.014	0.007	0.004	0.001
183	100	-0.3	-0.3	0.3	0.155	0.136	0.021	0.019	0.013	0.003	0.001
184	500	-0.3	-0.3	0.3	0.268	0.169	0.016	0.026	0.011	0	0
185	25	-0.3	-0.3	-0.3	0.043	0.098	0.018	0.017	0.013	0.002	0
186	50	-0.3	-0.3	-0.3	0.105	0.112	0.019	0.019	0.008	0.004	0
187	100	-0.3	-0.3	-0.3	0.304	0.153	0.021	0.022	0.013	0.004	0.001
188	500	-0.3	-0.3	-0.3	0.956	0.35	0.018	0.111	0.012	0.006	0
189	25	0.3	0.3	0.5	0.043	0.102	0.023	0.01	0.01	0.002	0
190	50	0.3	0.3	0.5	0.147	0.125	0.021	0.018	0.012	0.002	0
191	100	0.3	0.3	0.5	0.347	0.158	0.02	0.026	0.007	0.003	0
192	500	0.3	0.3	0.5	0.993	0.458	0.02	0.172	0.009	0.008	0.002
193	25	0.3	0.3	-0.5	0.031	0.09	0.023	0.008	0.012	0.002	0
194	50	0.3	0.3	-0.5	0.08	0.094	0.024	0.015	0.012	0	0
195	100	0.3	0.3	-0.5	0.098	0.08	0.022	0.009	0.007	0.002	0
196	500	0.3	0.3	-0.5	0.149	0.121	0.021	0.022	0.009	0.004	0
197	25	0.3	-0.3	0.5	0.04	0.08	0.019	0.012	0.012	0.001	0
198	50	0.3	-0.3	0.5	0.075	0.093	0.014	0.012	0.006	0.001	0
199	100	0.3	-0.3	0.5	0.102	0.105	0.021	0.017	0.01	0.002	0
200	500	0.3	-0.3	0.5	0.164	0.155	0.022	0.02	0.011	0.004	0
201	25	0.3	-0.3	-0.5	0.057	0.107	0.021	0.012	0.012	0.002	0
202	50	0.3	-0.3	-0.5	0.155	0.106	0.015	0.013	0.007	0.002	0
203	100	0.3	-0.3	-0.5	0.342	0.179	0.023	0.03	0.007	0.003	0
204	500	0.3	-0.3	-0.5	0.993	0.505	0.022	0.187	0.011	0.011	0.001
205	25	-0.3	0.3	0.5	0.054	0.103	0.021	0.015	0.011	0.001	0.001
206	50	-0.3	0.3	0.5	0.126	0.109	0.021	0.013	0.009	0.003	0
207	100	-0.3	0.3	0.5	0.342	0.149	0.023	0.026	0.013	0.003	0
208	500	-0.3	0.3	0.5	0.989	0.469	0.022	0.171	0.01	0.011	0.001
209	25	-0.3	0.3	-0.5	0.044	0.096	0.023	0.005	0.011	0.003	0
210	50	-0.3	0.3	-0.5	0.067	0.086	0.022	0.008	0.009	0.001	0
211	100	-0.3	0.3	-0.5	0.096	0.104	0.026	0.015	0.013	0.005	0
212	500	-0.3	0.3	-0.5	0.139	0.137	0.02	0.021	0.011	0.004	0
213	25	-0.3	-0.3	0.5	0.033	0.095	0.019	0.008	0.012	0	0
214	50	-0.3	-0.3	0.5	0.055	0.105	0.018	0.011	0.007	0.005	0
215	100	-0.3	-0.3	0.5	0.11	0.122	0.021	0.016	0.013	0.003	0
216	500	-0.3	-0.3	0.5	0.148	0.138	0.016	0.028	0.01	0	0
217	25	-0.3	-0.3	-0.5	0.048	0.107	0.018	0.013	0.012	0.004	0
218	50	-0.3	-0.3	-0.5	0.116	0.118	0.019	0.018	0.008	0.002	0
219	100	-0.3	-0.3	-0.5	0.357	0.154	0.021	0.029	0.013	0.004	0.001
220	500	-0.3	-0.3	-0.5	0.989	0.458	0.017	0.181	0.012	0.005	0.002
221	25	0.3	0.5	0	0.045	0.1	0.02	0.01	0.013	0.001	0
222	50	0.3	0.5	0	0.138	0.123	0.021	0.019	0.012	0.002	0.001
223	100	0.3	0.5	0	0.275	0.17	0.02	0.027	0.008	0.002	0
224	500	0.3	0.5	0	0.727	0.564	0.021	0.235	0.008	0.011	0.003
225	25	0.3	-0.5	0	0.054	0.105	0.015	0.012	0.012	0.002	0
226	50	0.3	-0.5	0	0.142	0.139	0.012	0.021	0.006	0.002	0.001
227	100	0.3	-0.5	0	0.249	0.208	0.023	0.032	0.007	0.004	0
228	500	0.3	-0.5	0	0.727	0.617	0.02	0.266	0.012	0.012	0.004
229	25	-0.3	0.5	0	0.055	0.116	0.021	0.013	0.012	0.002	0
230	50	-0.3	0.5	0	0.121	0.128	0.024	0.01	0.009	0.002	0
231	100	-0.3	0.5	0	0.265	0.16	0.024	0.027	0.013	0.001	0
232	500	-0.3	0.5	0	0.737	0.589	0.023	0.24	0.012	0.013	0.002
233	25	-0.3	-0.5	0	0.05	0.112	0.018	0.015	0.01	0.001	0
234	50	-0.3	-0.5	0	0.1	0.124	0.022	0.026	0.008	0.003	0
235	100	-0.3	-0.5	0	0.296	0.19	0.023	0.032	0.013	0.005	0.001
236	500	-0.3	-0.5	0	0.735	0.567	0.017	0.244	0.011	0.01	0.002
237	25	0.3	0.5	0.3	0.067	0.11	0.019	0.009	0.012	0.002	0.001
238	50	0.3	0.5	0.3	0.206	0.164	0.02	0.024	0.012	0.004	0.001
239	100	0.3	0.5	0.3	0.446	0.234	0.02	0.047	0.008	0.004	0
240	500	0.3	0.5	0.3	0.995	0.806	0.019	0.494	0.009	0.013	0.005
241	25	0.3	0.5	-0.3	0.035	0.095	0.02	0.012	0.012	0.004	0
242	50	0.3	0.5	-0.3	0.082	0.109	0.021	0.014	0.012	0.001	0
243	100	0.3	0.5	-0.3	0.12	0.129	0.02	0.018	0.009	0.003	0
244	500	0.3	0.5	-0.3	0.175	0.341	0.02	0.075	0.008	0.008	0.001
245	25	0.3	-0.5	0.3	0.036	0.094	0.018	0.011	0.01	0.002	0
246	50	0.3	-0.5	0.3	0.086	0.112	0.015	0.014	0.006	0.002	0
247	100	0.3	-0.5	0.3	0.122	0.151	0.02	0.022	0.008	0.003	0
248	500	0.3	-0.5	0.3	0.193	0.375	0.021	0.104	0.012	0.008	0.002
249	25	0.3	-0.5	-0.3	0.065	0.127	0.019	0.014	0.011	0.001	0
250	50	0.3	-0.5	-0.3	0.2	0.148	0.014	0.02	0.006	0.005	0
251	100	0.3	-0.5	-0.3	0.428	0.252	0.022	0.059	0.007	0.003	0
252	500	0.3	-0.5	-0.3	0.991	0.822	0.02	0.554	0.011	0.016	0.007
253	25	-0.3	0.5	0.3	0.061	0.12	0.02	0.02	0.011	0.002	0.001
254	50	-0.3	0.5	0.3	0.183	0.145	0.021	0.017	0.009	0.004	0.001
255	100	-0.3	0.5	0.3	0.44	0.219	0.023	0.049	0.013	0.002	0
256	500	-0.3	0.5	0.3	0.992	0.819	0.025	0.522	0.012	0.019	0.007
257	25	-0.3	0.5	-0.3	0.04	0.111	0.025	0.008	0.012	0.004	0
258	50	-0.3	0.5	-0.3	0.078	0.108	0.025	0.01	0.01	0.004	0
259	100	-0.3	0.5	-0.3	0.118	0.133	0.023	0.023	0.011	0.003	0
260	500	-0.3	0.5	-0.3	0.169	0.34	0.02	0.082	0.01	0.006	0
261	25	-0.3	-0.5	0.3	0.04	0.101	0.019	0.013	0.01	0.002	0
262	50	-0.3	-0.5	0.3	0.069	0.121	0.024	0.015	0.008	0.004	0
263	100	-0.3	-0.5	0.3	0.137	0.161	0.023	0.024	0.014	0.005	0.001
264	500	-0.3	-0.5	0.3	0.166	0.36	0.016	0.096	0.011	0.006	0.001
265	25	-0.3	-0.5	-0.3	0.062	0.116	0.022	0.02	0.01	0.005	0
266	50	-0.3	-0.5	-0.3	0.166	0.152	0.018	0.029	0.007	0.002	0
267	100	-0.3	-0.5	-0.3	0.443	0.242	0.022	0.043	0.014	0.007	0.001
268	500	-0.3	-0.5	-0.3	0.991	0.793	0.016	0.494	0.011	0.013	0.004
269	25	0.3	0.5	0.5	0.071	0.124	0.019	0.013	0.013	0.003	0
270	50	0.3	0.5	0.5	0.24	0.182	0.022	0.028	0.013	0.003	0
271	100	0.3	0.5	0.5	0.521	0.277	0.022	0.069	0.009	0.006	0
272	500	0.3	0.5	0.5	1	0.906	0.017	0.684	0.009	0.016	0.007
273	25	0.3	0.5	-0.5	0.034	0.084	0.019	0.01	0.013	0.002	0
274	50	0.3	0.5	-0.5	0.072	0.1	0.023	0.015	0.013	0.002	0
275	100	0.3	0.5	-0.5	0.075	0.099	0.02	0.01	0.008	0.003	0
276	500	0.3	0.5	-0.5	0.101	0.252	0.02	0.042	0.009	0.006	0.001
277	25	0.3	-0.5	0.5	0.039	0.089	0.018	0.011	0.011	0.002	0
278	50	0.3	-0.5	0.5	0.067	0.09	0.016	0.013	0.006	0.002	0
279	100	0.3	-0.5	0.5	0.077	0.119	0.019	0.017	0.008	0.001	0
280	500	0.3	-0.5	0.5	0.104	0.268	0.021	0.069	0.012	0.004	0.001
281	25	0.3	-0.5	-0.5	0.077	0.134	0.019	0.019	0.011	0.002	0
282	50	0.3	-0.5	-0.5	0.239	0.157	0.014	0.022	0.006	0.004	0
283	100	0.3	-0.5	-0.5	0.518	0.286	0.023	0.083	0.008	0.005	0
284	500	0.3	-0.5	-0.5	1	0.917	0.021	0.717	0.011	0.018	0.008
285	25	-0.3	0.5	0.5	0.069	0.13	0.021	0.021	0.012	0.003	0.001
286	50	-0.3	0.5	0.5	0.239	0.159	0.02	0.023	0.009	0.004	0.001
287	100	-0.3	0.5	0.5	0.536	0.265	0.024	0.076	0.013	0.003	0
288	500	-0.3	0.5	0.5	1	0.919	0.024	0.719	0.012	0.021	0.008
289	25	-0.3	0.5	-0.5	0.033	0.098	0.024	0.007	0.012	0.002	0
290	50	-0.3	0.5	-0.5	0.06	0.092	0.021	0.01	0.008	0.003	0
291	100	-0.3	0.5	-0.5	0.067	0.127	0.025	0.021	0.012	0.004	0
292	500	-0.3	0.5	-0.5	0.091	0.244	0.02	0.055	0.011	0.005	0
293	25	-0.3	-0.5	0.5	0.035	0.096	0.02	0.008	0.01	0.001	0
294	50	-0.3	-0.5	0.5	0.047	0.108	0.021	0.011	0.007	0.004	0
295	100	-0.3	-0.5	0.5	0.079	0.143	0.023	0.019	0.013	0.004	0
296	500	-0.3	-0.5	0.5	0.097	0.263	0.016	0.058	0.01	0.002	0.001
297	25	-0.3	-0.5	-0.5	0.064	0.13	0.022	0.014	0.009	0.006	0
298	50	-0.3	-0.5	-0.5	0.206	0.174	0.016	0.037	0.008	0.001	0
299	100	-0.3	-0.5	-0.5	0.542	0.296	0.021	0.075	0.012	0.009	0.003
300	500	-0.3	-0.5	-0.5	1	0.891	0.016	0.649	0.011	0.015	0.004
301	25	0.5	0	0	0.09	0.095	0.019	0.003	0.009	0.001	0
302	50	0.5	0	0	0.255	0.088	0.021	0.01	0.015	0.004	0
303	100	0.5	0	0	0.428	0.094	0.019	0.014	0.008	0.002	0
304	500	0.5	0	0	0.769	0.093	0.021	0.003	0.011	0.002	0
305	25	-0.5	0	0	0.103	0.098	0.02	0.011	0.011	0.003	0
306	50	-0.5	0	0	0.244	0.089	0.025	0.01	0.009	0	0
307	100	-0.5	0	0	0.43	0.091	0.027	0.018	0.013	0.001	0
308	500	-0.5	0	0	0.776	0.08	0.019	0.007	0.01	0.002	0
309	25	0.5	0	0.3	0.09	0.086	0.019	0.004	0.009	0	0
310	50	0.5	0	0.3	0.255	0.102	0.021	0.009	0.015	0.004	0
311	100	0.5	0	0.3	0.428	0.101	0.019	0.018	0.008	0.002	0.001
312	500	0.5	0	0.3	0.769	0.098	0.021	0.003	0.011	0.002	0
313	25	0.5	0	-0.3	0.09	0.088	0.019	0.011	0.009	0.003	0
314	50	0.5	0	-0.3	0.255	0.095	0.021	0.012	0.015	0.001	0
315	100	0.5	0	-0.3	0.428	0.09	0.019	0.011	0.008	0.002	0
316	500	0.5	0	-0.3	0.769	0.09	0.021	0.009	0.011	0.002	0
317	25	-0.5	0	0.3	0.103	0.089	0.02	0.01	0.011	0.001	0.001
318	50	-0.5	0	0.3	0.244	0.089	0.025	0.01	0.009	0.001	0
319	100	-0.5	0	0.3	0.43	0.1	0.027	0.013	0.013	0.002	0
320	500	-0.5	0	0.3	0.776	0.092	0.019	0.007	0.01	0.002	0
321	25	-0.5	0	-0.3	0.103	0.085	0.02	0.01	0.011	0.002	0
322	50	-0.5	0	-0.3	0.244	0.086	0.025	0.009	0.009	0.001	0
323	100	-0.5	0	-0.3	0.43	0.096	0.027	0.015	0.013	0.003	0
324	500	-0.5	0	-0.3	0.776	0.081	0.019	0.005	0.01	0.002	0
325	25	0.5	0	0.5	0.09	0.089	0.019	0.01	0.009	0	0
326	50	0.5	0	0.5	0.255	0.094	0.021	0.008	0.015	0.002	0
327	100	0.5	0	0.5	0.428	0.099	0.019	0.015	0.008	0.002	0
328	500	0.5	0	0.5	0.769	0.083	0.021	0.004	0.011	0.001	0
329	25	0.5	0	-0.5	0.09	0.087	0.019	0.01	0.009	0.003	0
330	50	0.5	0	-0.5	0.255	0.083	0.021	0.012	0.015	0	0
331	100	0.5	0	-0.5	0.428	0.09	0.019	0.009	0.008	0.003	0
332	500	0.5	0	-0.5	0.769	0.09	0.021	0.011	0.011	0.003	0
333	25	-0.5	0	0.5	0.103	0.082	0.02	0.011	0.011	0.002	0.001
334	50	-0.5	0	0.5	0.244	0.088	0.025	0.008	0.009	0.001	0
335	100	-0.5	0	0.5	0.43	0.099	0.027	0.014	0.013	0.002	0
336	500	-0.5	0	0.5	0.776	0.083	0.019	0.011	0.01	0.001	0
337	25	-0.5	0	-0.5	0.103	0.083	0.02	0.007	0.011	0.002	0
338	50	-0.5	0	-0.5	0.244	0.078	0.025	0.008	0.009	0.001	0
339	100	-0.5	0	-0.5	0.43	0.09	0.027	0.016	0.013	0.004	0
340	500	-0.5	0	-0.5	0.776	0.078	0.019	0.004	0.01	0.002	0
341	25	0.5	0.3	0	0.113	0.093	0.015	0.004	0.009	0.002	0
342	50	0.5	0.3	0	0.304	0.123	0.023	0.019	0.016	0.005	0
343	100	0.5	0.3	0	0.493	0.159	0.017	0.024	0.006	0.004	0
344	500	0.5	0.3	0	0.805	0.522	0.016	0.176	0.009	0.006	0.002
345	25	0.5	-0.3	0	0.121	0.101	0.025	0.012	0.012	0.001	0
346	50	0.5	-0.3	0	0.306	0.12	0.015	0.016	0.004	0.001	0
347	100	0.5	-0.3	0	0.512	0.189	0.018	0.028	0.01	0.003	0
348	500	0.5	-0.3	0	0.816	0.552	0.026	0.211	0.011	0.016	0.001
349	25	-0.5	0.3	0	0.119	0.104	0.02	0.013	0.012	0.002	0
350	50	-0.5	0.3	0	0.301	0.12	0.026	0.011	0.009	0.002	0
351	100	-0.5	0.3	0	0.497	0.159	0.023	0.026	0.014	0	0
352	500	-0.5	0.3	0	0.817	0.528	0.022	0.182	0.012	0.011	0.001
353	25	-0.5	-0.3	0	0.114	0.101	0.024	0.019	0.01	0.003	0
354	50	-0.5	-0.3	0	0.266	0.122	0.021	0.023	0.008	0.002	0
355	100	-0.5	-0.3	0	0.516	0.173	0.017	0.028	0.01	0.003	0
356	500	-0.5	-0.3	0	0.838	0.519	0.017	0.195	0.011	0.008	0.002
357	25	0.5	0.3	0.3	0.126	0.114	0.017	0.01	0.009	0.002	0
358	50	0.5	0.3	0.3	0.388	0.144	0.024	0.027	0.015	0.004	0.001
359	100	0.5	0.3	0.3	0.632	0.211	0.019	0.04	0.009	0.002	0
360	500	0.5	0.3	0.3	0.973	0.751	0.016	0.424	0.01	0.011	0.004
361	25	0.5	0.3	-0.3	0.09	0.101	0.015	0.006	0.01	0.005	0
362	50	0.5	0.3	-0.3	0.236	0.11	0.023	0.015	0.016	0.002	0
363	100	0.5	0.3	-0.3	0.346	0.121	0.015	0.017	0.006	0.001	0
364	500	0.5	0.3	-0.3	0.466	0.303	0.018	0.066	0.009	0.004	0.001
365	25	0.5	-0.3	0.3	0.108	0.097	0.026	0.007	0.01	0.002	0
366	50	0.5	-0.3	0.3	0.241	0.099	0.015	0.017	0.006	0.001	0
367	100	0.5	-0.3	0.3	0.352	0.131	0.019	0.02	0.01	0.002	0
368	500	0.5	-0.3	0.3	0.483	0.339	0.024	0.085	0.012	0.006	0.002
369	25	0.5	-0.3	-0.3	0.137	0.111	0.023	0.019	0.013	0.001	0
370	50	0.5	-0.3	-0.3	0.377	0.142	0.016	0.018	0.005	0.004	0
371	100	0.5	-0.3	-0.3	0.641	0.24	0.018	0.048	0.012	0.004	0
372	500	0.5	-0.3	-0.3	0.978	0.778	0.022	0.459	0.01	0.019	0.004
373	25	-0.5	0.3	0.3	0.139	0.108	0.022	0.019	0.013	0.001	0
374	50	-0.5	0.3	0.3	0.364	0.141	0.026	0.015	0.013	0.004	0
375	100	-0.5	0.3	0.3	0.652	0.198	0.024	0.037	0.014	0.002	0
376	500	-0.5	0.3	0.3	0.971	0.773	0.022	0.436	0.01	0.016	0.005
377	25	-0.5	0.3	-0.3	0.105	0.099	0.02	0.007	0.015	0.001	0
378	50	-0.5	0.3	-0.3	0.225	0.108	0.023	0.013	0.009	0.004	0
379	100	-0.5	0.3	-0.3	0.348	0.132	0.023	0.019	0.014	0.002	0
380	500	-0.5	0.3	-0.3	0.462	0.304	0.02	0.079	0.011	0.005	0.001
381	25	-0.5	-0.3	0.3	0.101	0.099	0.023	0.011	0.009	0	0
382	50	-0.5	-0.3	0.3	0.208	0.119	0.02	0.011	0.007	0.004	0
383	100	-0.5	-0.3	0.3	0.363	0.15	0.018	0.02	0.009	0.001	0
384	500	-0.5	-0.3	0.3	0.483	0.306	0.016	0.072	0.011	0.005	0.001
385	25	-0.5	-0.3	-0.3	0.133	0.12	0.021	0.013	0.01	0.004	0
386	50	-0.5	-0.3	-0.3	0.338	0.146	0.02	0.026	0.009	0.002	0
387	100	-0.5	-0.3	-0.3	0.66	0.217	0.017	0.042	0.011	0.006	0
388	500	-0.5	-0.3	-0.3	0.98	0.72	0.017	0.415	0.011	0.009	0.002
389	25	0.5	0.3	0.5	0.138	0.121	0.017	0.011	0.009	0.001	0
390	50	0.5	0.3	0.5	0.436	0.163	0.023	0.032	0.013	0.003	0.001
391	100	0.5	0.3	0.5	0.725	0.243	0.02	0.057	0.009	0.003	0.001
392	500	0.5	0.3	0.5	1	0.857	0.016	0.591	0.01	0.012	0.006
393	25	0.5	0.3	-0.5	0.088	0.086	0.015	0.009	0.011	0.001	0
394	50	0.5	0.3	-0.5	0.207	0.103	0.023	0.014	0.016	0.001	0
395	100	0.5	0.3	-0.5	0.259	0.099	0.017	0.012	0.006	0.001	0
396	500	0.5	0.3	-0.5	0.293	0.232	0.018	0.037	0.009	0.005	0
397	25	0.5	-0.3	0.5	0.102	0.095	0.025	0.01	0.01	0.003	0
398	50	0.5	-0.3	0.5	0.218	0.091	0.016	0.014	0.006	0.001	0
399	100	0.5	-0.3	0.5	0.259	0.108	0.02	0.016	0.01	0.001	0
400	500	0.5	-0.3	0.5	0.307	0.232	0.024	0.049	0.01	0.004	0
401	25	0.5	-0.3	-0.5	0.151	0.113	0.022	0.017	0.014	0	0
402	50	0.5	-0.3	-0.5	0.414	0.15	0.016	0.014	0.005	0.003	0
403	100	0.5	-0.3	-0.5	0.734	0.26	0.018	0.063	0.013	0.003	0
404	500	0.5	-0.3	-0.5	0.995	0.869	0.022	0.639	0.011	0.019	0.006
405	25	-0.5	0.3	0.5	0.151	0.116	0.023	0.017	0.012	0.001	0
406	50	-0.5	0.3	0.5	0.397	0.173	0.026	0.02	0.014	0.004	0.001
407	100	-0.5	0.3	0.5	0.728	0.246	0.023	0.065	0.014	0.002	0
408	500	-0.5	0.3	0.5	0.999	0.877	0.022	0.624	0.011	0.019	0.007
409	25	-0.5	0.3	-0.5	0.103	0.094	0.022	0.007	0.014	0.001	0
410	50	-0.5	0.3	-0.5	0.192	0.093	0.022	0.011	0.009	0.003	0
411	100	-0.5	0.3	-0.5	0.269	0.122	0.024	0.021	0.015	0.002	0
412	500	-0.5	0.3	-0.5	0.292	0.217	0.021	0.051	0.011	0.004	0.001
413	25	-0.5	-0.3	0.5	0.096	0.094	0.02	0.011	0.01	0.001	0
414	50	-0.5	-0.3	0.5	0.178	0.099	0.019	0.006	0.006	0.003	0
415	100	-0.5	-0.3	0.5	0.272	0.141	0.019	0.022	0.01	0.003	0.001
416	500	-0.5	-0.3	0.5	0.31	0.237	0.015	0.046	0.012	0.002	0
417	25	-0.5	-0.3	-0.5	0.146	0.126	0.02	0.011	0.01	0.005	0
418	50	-0.5	-0.3	-0.5	0.384	0.163	0.02	0.034	0.009	0.002	0
419	100	-0.5	-0.3	-0.5	0.737	0.259	0.017	0.062	0.011	0.007	0
420	500	-0.5	-0.3	-0.5	0.995	0.845	0.017	0.565	0.011	0.013	0.004
421	25	0.5	0.5	0	0.134	0.115	0.018	0.011	0.007	0.004	0
422	50	0.5	0.5	0	0.375	0.179	0.021	0.032	0.014	0.003	0.001
423	100	0.5	0.5	0	0.543	0.284	0.021	0.074	0.006	0.006	0
424	500	0.5	0.5	0	0.828	0.95	0.016	0.779	0.009	0.016	0.008
425	25	0.5	-0.5	0	0.144	0.132	0.021	0.02	0.014	0.001	0
426	50	0.5	-0.5	0	0.356	0.186	0.014	0.025	0.004	0.002	0
427	100	0.5	-0.5	0	0.567	0.31	0.017	0.086	0.01	0.002	0
428	500	0.5	-0.5	0	0.837	0.959	0.023	0.787	0.009	0.021	0.008
429	25	-0.5	0.5	0	0.146	0.128	0.026	0.019	0.014	0.002	0
430	50	-0.5	0.5	0	0.351	0.19	0.023	0.024	0.01	0.005	0.001
431	100	-0.5	0.5	0	0.557	0.294	0.023	0.075	0.012	0.006	0
432	500	-0.5	0.5	0	0.836	0.959	0.022	0.778	0.014	0.021	0.012
433	25	-0.5	-0.5	0	0.149	0.122	0.02	0.017	0.011	0.003	0
434	50	-0.5	-0.5	0	0.331	0.185	0.019	0.032	0.01	0.002	0
435	100	-0.5	-0.5	0	0.575	0.32	0.019	0.084	0.009	0.008	0
436	500	-0.5	-0.5	0	0.839	0.948	0.017	0.744	0.011	0.016	0.009
437	25	0.5	0.5	0.3	0.175	0.146	0.016	0.02	0.007	0.003	0
438	50	0.5	0.5	0.3	0.524	0.246	0.019	0.06	0.014	0.002	0.001
439	100	0.5	0.5	0.3	0.804	0.442	0.021	0.157	0.007	0.01	0.002
440	500	0.5	0.5	0.3	0.998	0.998	0.017	0.967	0.009	0.017	0.009
441	25	0.5	0.5	-0.3	0.106	0.105	0.014	0.01	0.01	0.002	0
442	50	0.5	0.5	-0.3	0.227	0.138	0.019	0.02	0.016	0.001	0
443	100	0.5	0.5	-0.3	0.288	0.202	0.018	0.03	0.006	0.003	0
444	500	0.5	0.5	-0.3	0.323	0.759	0.017	0.381	0.008	0.01	0.004
445	25	0.5	-0.5	0.3	0.113	0.115	0.025	0.013	0.014	0.003	0.001
446	50	0.5	-0.5	0.3	0.229	0.13	0.015	0.017	0.006	0.001	0
447	100	0.5	-0.5	0.3	0.291	0.199	0.018	0.031	0.009	0.002	0
448	500	0.5	-0.5	0.3	0.343	0.769	0.026	0.387	0.011	0.02	0.003
449	25	0.5	-0.5	-0.3	0.201	0.162	0.021	0.027	0.014	0.003	0
450	50	0.5	-0.5	-0.3	0.513	0.253	0.015	0.049	0.007	0.004	0
451	100	0.5	-0.5	-0.3	0.808	0.452	0.016	0.164	0.011	0.008	0
452	500	0.5	-0.5	-0.3	0.994	0.995	0.025	0.968	0.009	0.023	0.008
453	25	-0.5	0.5	0.3	0.192	0.154	0.028	0.024	0.011	0.002	0
454	50	-0.5	0.5	0.3	0.488	0.262	0.023	0.053	0.013	0.005	0.002
455	100	-0.5	0.5	0.3	0.799	0.447	0.025	0.159	0.012	0.008	0.001
456	500	-0.5	0.5	0.3	0.994	0.996	0.024	0.969	0.013	0.023	0.012
457	25	-0.5	0.5	-0.3	0.116	0.107	0.025	0.008	0.014	0.001	0
458	50	-0.5	0.5	-0.3	0.218	0.14	0.026	0.016	0.009	0.005	0
459	100	-0.5	0.5	-0.3	0.281	0.189	0.021	0.044	0.012	0.002	0
460	500	-0.5	0.5	-0.3	0.314	0.755	0.022	0.366	0.013	0.015	0.005
461	25	-0.5	-0.5	0.3	0.12	0.106	0.019	0.014	0.01	0.002	0
462	50	-0.5	-0.5	0.3	0.204	0.144	0.021	0.02	0.009	0.001	0
463	100	-0.5	-0.5	0.3	0.294	0.216	0.017	0.044	0.008	0.003	0
464	500	-0.5	-0.5	0.3	0.336	0.736	0.016	0.392	0.011	0.012	0.003
465	25	-0.5	-0.5	-0.3	0.202	0.147	0.021	0.018	0.01	0.004	0
466	50	-0.5	-0.5	-0.3	0.487	0.245	0.018	0.055	0.008	0.005	0
467	100	-0.5	-0.5	-0.3	0.814	0.471	0.016	0.173	0.01	0.009	0.004
468	500	-0.5	-0.5	-0.3	0.996	0.994	0.018	0.963	0.01	0.018	0.009
469	25	0.5	0.5	0.5	0.204	0.169	0.014	0.02	0.008	0.003	0
470	50	0.5	0.5	0.5	0.614	0.303	0.019	0.094	0.014	0.004	0.001
471	100	0.5	0.5	0.5	0.883	0.547	0.023	0.229	0.007	0.014	0.002
472	500	0.5	0.5	0.5	1	0.999	0.017	0.996	0.009	0.017	0.009
473	25	0.5	0.5	-0.5	0.08	0.097	0.014	0.009	0.01	0.001	0
474	50	0.5	0.5	-0.5	0.168	0.12	0.021	0.018	0.015	0.002	0
475	100	0.5	0.5	-0.5	0.173	0.147	0.019	0.025	0.006	0.003	0
476	500	0.5	0.5	-0.5	0.216	0.566	0.017	0.196	0.009	0.009	0.002
477	25	0.5	-0.5	0.5	0.101	0.105	0.026	0.015	0.013	0.003	0
478	50	0.5	-0.5	0.5	0.178	0.102	0.016	0.017	0.005	0.002	0
479	100	0.5	-0.5	0.5	0.17	0.146	0.021	0.029	0.009	0.002	0
480	500	0.5	-0.5	0.5	0.211	0.573	0.025	0.202	0.012	0.014	0.001
481	25	0.5	-0.5	-0.5	0.228	0.178	0.02	0.033	0.014	0.001	0
482	50	0.5	-0.5	-0.5	0.588	0.31	0.013	0.072	0.008	0.003	0
483	100	0.5	-0.5	-0.5	0.915	0.57	0.019	0.26	0.009	0.012	0.002
484	500	0.5	-0.5	-0.5	1	0.999	0.025	0.991	0.011	0.025	0.01
485	25	-0.5	0.5	0.5	0.229	0.178	0.029	0.026	0.014	0.004	0
486	50	-0.5	0.5	0.5	0.575	0.321	0.023	0.082	0.013	0.005	0.002
487	100	-0.5	0.5	0.5	0.891	0.569	0.024	0.25	0.012	0.011	0.003
488	500	-0.5	0.5	0.5	1	0.999	0.024	0.993	0.012	0.024	0.011
489	25	-0.5	0.5	-0.5	0.091	0.102	0.024	0.005	0.014	0	0
490	50	-0.5	0.5	-0.5	0.156	0.118	0.026	0.016	0.009	0.005	0
491	100	-0.5	0.5	-0.5	0.17	0.163	0.021	0.031	0.012	0.003	0
492	500	-0.5	0.5	-0.5	0.204	0.541	0.021	0.187	0.011	0.012	0.002
493	25	-0.5	-0.5	0.5	0.104	0.095	0.023	0.016	0.01	0.003	0
494	50	-0.5	-0.5	0.5	0.148	0.126	0.02	0.013	0.009	0.002	0
495	100	-0.5	-0.5	0.5	0.181	0.186	0.019	0.036	0.009	0.002	0
496	500	-0.5	-0.5	0.5	0.231	0.557	0.016	0.214	0.012	0.009	0.001
497	25	-0.5	-0.5	-0.5	0.226	0.158	0.021	0.023	0.012	0.005	0
498	50	-0.5	-0.5	-0.5	0.568	0.298	0.018	0.089	0.007	0.006	0
499	100	-0.5	-0.5	-0.5	0.906	0.585	0.016	0.258	0.007	0.01	0.004
500	500	-0.5	-0.5	-0.5	1	1	0.018	0.992	0.01	0.018	0.01
